# Supplementary material for: The role of control region mitochondrial DNA mutations in cardiovascular disease: stroke and myocardial infarction
Source: Sci Rep. 2020 Feb 17;10:2766. doi: 10.1038/s41598-020-59631-x (PMC7026394; doi:10.1038/s41598-020-59631-x)
Supplement: Supplementary file 2 — Supplementary Table S2. [file 41598_2020_59631_MOESM2_ESM.xlsx]

## Sheet: Hoja1
S1 Table. List of accession number and primatess used for the conservation index estimations at nucleotide level for D-loop.
NC_012920.1	Homo sapiens
NC_005943	Macaca mulatta
NC_011519	Macaca thibetana
NC_012670	Macaca fascicularis
NC_002764	Macaca sylvanus
NC_009747	Chlorocebus pygerythrus
NC_007009	Chlorocebus aethiops
NC_009748	Chlorocebus tantalus
NC_015486	Rhinopithecus bieti
NC_015485	Rhinopithecus avunculus
NC_008218	Rhinopithecus roxellana
NC_006900	Trachypithecus obscurus
NC_008217	Presbytis melalophos
NC_002083	Pongo abelii
NC_001646	Pongo pygmaeus
NC_011120	Gorilla gorilla gorilla
NC_001645	Gorilla gorilla
NC_001644	Pan paniscus
NC_001643	Pan troglodytes
NC_013993	Homo sp. Altai
NC_002082	Hylobates lar
NC_014042	Hylobates agilis
NC_014045	Hylobates pileatus
NC_012766	Eulemur fulvus fulvus
NC_012769	Eulemur fulvus mayottensis
NC_012771	Eulemur macaco macaco
NC_010300	Eulemur mongoz
NC_002765	Nycticebus coucang
NC_012763	Loris tardigradus
NC_012762	Otolemur crassicaudatus
NC_012761	Galago senegalensis
NC_001992	Papio hamadryas
NC_014051	Nomascus siki
NC_012764	Perodicticus potto
NC_008215	Semnopithecus entellus
NC_014047	Symphalangus syndactylus
NC_006901	Colobus guereza
NC_008219	Piliocolobus badius
NC_008216	Nasalis larvatus
NC_004025	Lemur catta
NC_011137	Homo sapiens neanderthalensis
NC_012773	Varecia variegata variegata
NC_014453	Lepilemur hubbardorum
NC_012774	Tarsius syrichta
NC_011053	Propithecus coquereli
NC_012775	Saimiri sciureus
NC_002763	Cebus albifrons
NC_010299	Daubentonia madagascariensis
